# Supplementary material for: Should a repeat cervical cerclage be inserted when the primary cerclage fails, to prevent pregnancy loss and preterm birth? A systematic review and meta-analysis
Source: PLoS One. 2025 Nov 7;20(11):e0329427. doi: 10.1371/journal.pone.0329427 (PMC12594421; doi:10.1371/journal.pone.0329427)
Supplement: S4 Supplementary File 1 — (XLSX) [file pone.0329427.s004.xlsx]

## Sheet: Sheet1
Population characteristics for each study
			Ethnicity		Risk factors for mid trimester (Mid T) loss and preterm birth (PTB)											Indication for primary cerclage, n/total (%)
	Age, mean (+- SD)		African American, n/total (%)*		History of Mid T loss, n/total (%)		History of PTB, n/total (%)		History of cervical surgery, n/total (%)		Cerclage in a previous pregnancy, n/total (%)		Failed cerclage in a previous pregnancy, n/total (%)			History		US		Emergency		Gestation of primary cerclage in weeks, mean (+- SD)		Gestation at failure/repeat cerclage in weeks, mean (+-SD)		Cervical length at failure in mm, mean (+-SD)		Cervical dilatation at repeat cerclage in cm, mean (+- SD)
Study	Repeat	Expectant	Repeat	Expectant	Repeat	Expectant	Repeat	Expectant	Repeat	Expectant	Repeat	Expectant	Repeat	Expectant		Repeat	Expectant	Repeat	Expectant	Repeat	Expectant	Repeat	Expectant	Repeat	Expectant	Repeat	Expectant	Repeat	Expectant
Baxter	34.2 (+-2.5)	30.3 (+-5.6)	4/5 (80)	6/19 (32)	5/5 (100)	12/19 (63)	5/5 (100)	14/19 (74)	0/5 (0)	4/19 (21)	2/5 (40)	12/19 (63)	2/5 (40)	5/19 (26)		5/5 (100)	19/19 (100)							18.8 (+-1.5)	20.4 (+-2.8)	14.3 (+-3.6)	17.5 (+-6.5)
Clarfield	32.3 (+-2.3)	34.0 (+-8.46)			25/40 (63)	20/40 (50)	25/40 (63)	26/40 (65)			12/40 (30)	7/40 (18)				22/40 (55)	16/40 (40)	19/40 (48)	18/40 (45)
Contag	30.1 (+-7.2)	30.2 (+-5.7)					17/20 (85)	25/31 (81)								10/20 (50)	3/31 (10)	2/20 (10)	8/31 (26)	8/20 (40)	20/31 (64)	17.1 (3.4)	19.6 (3.0)
Simcox	**		11/13 (85)	10/12 (83)	12/13 (92)	8/12 (67)	6/13 (46)	5/12 (42)	0/13 (0)	1/12 (8)	8/13 (62)	6/12 (50)	5/13 (38)	2/12 (17)		7/13 (54)	3/12 (25)	6/13 (46)	9/12 (75)
Song	31.2 (+-3.06)	32.5 (+-3.7)			9/11 (82)	2/11 (18)			2/11 (18)	4/11 (36)	3/11 (27)	1/11 (9)						2/11 (18)	6/11 (55)	9/11 (82)	5/11 (45)	17.0 (+-2.9)	20.2 (+-3.4)	21.7 (+-2.3)	21.5 (+-3.4)			3.4 (+-1.1)	3.5 (+- 2.2)
Tang	31.33 (+-4.31)	30.67 (+-3.49)			2/12 (17)	6/24 (25)	1/12 (8)	1/24 (4)	1/12 (8)	4/24 (17)								12/12 (100)	24/24 (100)			21.08 (+-1.64)	22.14 (+-2.6)	25.57 (+-0.99)	26.03 (+-1.47)			1.31 (+-0.37)	1.16 (+-0.23)
* Studies reported African American ethnicity or other ethnicity only
** Grey boxes denote characteristics not reported by study or data expressed without standard deviation or interquartile range
